# Supplementary material for: Digenic mutations of human OCRL paralogs in Dent’s disease type 2 associated with Chiari I malformation
Source: Hum Genome Var. 2016 Dec 8;3:16042–. doi: 10.1038/hgv.2016.42 (PMC5143364; doi:10.1038/hgv.2016.42)
Supplement: Supplementary Table 1 [file hgv201642-s1.xls]

## Sheet: Table S1
Supplementary Table 1. Sequencing Summary for the Dent Trio
Category	(MedExome; N=3)
Read length (bp)	74
# of reads per sample (M)	128.7
Median coverage at each targeted base (X)	66.77
Mean coverage at each targeted base (X)	76.4
% of all reads that map to target	0.4588
% of all bases that map to target	0.3786
% of targeted bases read at least 8x	0.9817
% of targeted bases read at least 10x	0.9787
% of targeted bases read at least 20x	0.9543
% Mean error rate	0.0023
