# Supplementary material for: Digenic mutations of human OCRL paralogs in Dent’s disease type 2 associated with Chiari I malformation
Source: Hum Genome Var. 2016 Dec 8;3:16042–. doi: 10.1038/hgv.2016.42 (PMC5143364; doi:10.1038/hgv.2016.42)
Supplement: Supplementary Table 2 [file hgv201642-s2.xls]

## Sheet: Table S2
Supplementary Table 2. De-novo mutations in K1_1
ID	Chr:Pos (hg38)	REF	ALT	Gene	AA change	Type	MetaSVM	ExAC MAF	OMIM
K1-1	chr1:90940030	G	A	ZNF644	p.L442F	Missense	Tolerated	0	Myopia 21, autosomal dominant
K1-1	chr7:43950628	G	C	UBE2D4	p.D112H	Missense	Damaging	0	N/A
